# Supplementary material for: Leader gene identification for digestive system cancers based on human subcellular location and cancer-related characteristics in protein–protein interaction networks
Source: Front Genet. 2022 Sep 26;13:919210. doi: 10.3389/fgene.2022.919210 (PMC9548996; doi:10.3389/fgene.2022.919210)
Supplement: Supplementary file 1 [file Table1.XLSX]

## Sheet: cancer_inter
Table S1.List of all partial genes in Figure 5.
COAD	LIHC	STAD	COAD&LIHC	COAD&STAD	LIHC&STAD	COAD&LIHC&STAD
CCND1	CHST1	PRC1	HELLS	RFC3	MCM3	TRIP13
RPS6KA5	STC2	NUSAP1		NEK2	KIF4A
CDKN1A	KIF20A	KIF2C		CHEK1	HMMR
GSN	NDST3	BUB1		E2F1	DNMT1
ECT2	CHST4	CENPF		TIMP1	KPNA2
MT2A	CFTR	KIF23		SCG3	CDC45
MYLK	CKS1B	CDC25A		UBE2C	MKI67
SORBS1	DTYMK	CCNF			LIG1
CKB	NCAPD2	UBE2S			RAD51AP1
CLU	CDKN2A	MCM2			MSH2
PPP1R3C	ACSM3	EXO1			KIF18B
LSP1	SLC27A5	KIF20B			DSCC1
CAV1	TACC3	DKC1			DEPDC1
CP	CCNE1	RAD54L			DIAPH3
GCNT2	CDKN3	MCM4
PRKAR2B	MYBL2	PCNA
F5	DDX39A	POLD1
COL7A1	CA2	TIMELESS
APLP1	RNASEH2A	PAICS
HRC	GINS1	NME1
CTSS	TK1	NOP56
SCG2	PSMC3IP	AURKA
BDKRB1	HRG	CENPE
TLR3	ACAA1	CDK1
ABCD2	ACAA2	BRCA2
PHYH	RDH16	PBK
PEX11A	INMT	SNRPD1
ACOX1		BUB1B
ECI2		DLGAP5
FAS		SPAG5
HMOX1		CHEK2
CXCL12		BGN
TEAD4		BMP1
CRAT		COL3A1
IGF1		COL1A1
GNAO1		APOC1
CD36		COL5A2
TGFBI		TYMS
INHBA		STIL
FUCA1		P4HA1
SLIT3		TOP2A
ANPEP		CENPA
ITGB3		POLQ
CYP27A1		CDC7
MAOA		TRAIP
CROT		ADAM12
AKR1C2		F2R
XDH
ENTPD5
ACO2
STAB1
HDAC9
CCR2
CFP
RIPK2
& means intersection.
